# Supplementary material for: Exploring the Contribution of Autophagy to the Excess-Sucrose Response in Arabidopsis thaliana
Source: Int J Mol Sci. 2022 Mar 31;23(7):3891. doi: 10.3390/ijms23073891 (PMC8999498; doi:10.3390/ijms23073891)
Supplement: Supplementary file 1 [file ijms-23-03891-s001.zip]

Archive with 2 entries (2 files):
- ijms-1552964-supplementary .pdf
- Supplementary data.xlsx
